# Supplementary material for: Triclosan-Evoked Neurotoxicity Involves NMDAR Subunits with the Specific Role of GluN2A in Caspase-3-Dependent Apoptosis
Source: Mol Neurobiol. 2018 Apr 19;56(1):1–12. doi: 10.1007/s12035-018-1083-z (PMC6334736; doi:10.1007/s12035-018-1083-z)
Supplement: Supplementary file 1 — Evaluation of reference genes using RefFinder web-based tool. Computational algorithms (geNorm, NormFinder, BestKeeper and delta Ct) were used to evaluate and identify suitable reference genes. In our study, NormFinder, BestKeeper and delta Ct recommended β-actin as the most stable reference genes according to 3 h (panel A) and 6 h (panel B) exposure to 10 μM TCS. (XLSX 36 kb) [file 12035_2018_1083_MOESM1_ESM.xlsx]

## Sheet: Fig. supplemment
	Ranking - 3 h exposure to 10 µM TCS
	Method	1st	2nd	3rd	4th	5th
	Delta CT	β-actin	18S	Gapdh	B2m	Hprt
	BestKeeper	β-actin	18S	Hprt	Gapdh	B2m
	Normfinder	β-actin	18S	Gapdh	B2m	Hprt
	Genorm	B2m | 18S		Gapdh	β-actin	Hprt
	Recommended comprehensive ranking	β-actin	18S	B2m	Gapdh	Hprt
	Ranking - 6 h exposure to 10 µM TCS
	Method	1st	2nd	3rd	4th	5th
	Delta CT	β-actin	B2m	18S	Hprt	Gapdh
	BestKeeper	β-actin	18S	Gapdh	B2m	Hprt
	Normfinder	β-actin	18S	B2m	Hprt	Gapdh
	Genorm	B2m | Hprt		β-actin	18S	Gapdh
	Recommended comprehensive ranking	β-actin	B2m	18S	Hprt	Gapdh
